# Supplementary material for: The study of mindfulness as an intervening factor for enhanced psychological well-being in building the level of resilience
Source: Front Psychol. 2022 Dec 21;13:1056834. doi: 10.3389/fpsyg.2022.1056834 (PMC9811678; doi:10.3389/fpsyg.2022.1056834)
Supplement: Supplementary file 1 [file Data_Sheet_1.CSV]

Gender	Age	Education	Job	Employment	Mindfulness	Yoga	Sports	MF1	MF2	MF3	MF4	MF5	MF6	MF7	MF8	MF9	MF10	MF11	MF12	MF13	MF14	MF15	PWB1	PWB2	PWB3	PWB4	PWB5	PWB6	PWB7	PWB8	PWB9	PWB10	PWB11	PWB12	PWB13	PWB14	PWB15	PWB16	PWB17	PWB18	RES1	RES2	RES3	RES4	RES5	RES6	RES7	RES8	RES9
1	1	2	2	1	1	2	1	4	6	4	5	3	5	4	4	2	4	4	4	3	4	4	3	3	3	5	4	5	6	6	4	6	5	5	4	5	3	4	6	4	4	3	4	4	3	4	2	3	2
2	1	4	4	3	1	1	1	4	4	6	4	5	4	5	5	4	6	6	6	6	6	6	5	7	7	7	7	7	7	7	7	2	7	7	5	7	4	7	7	7	5	5	1	5	1	4	4	4	5
2	4	4	4	4	1	2	2	5	6	5	1	5	2	5	5	5	6	4	6	3	5	6	6	6	6	3	6	7	6	7	7	6	7	7	7	7	5	3	7	7	1	4	2	1	4	2	1	5	1
2	4	4	4	4	2	2	1	3	6	5	5	6	4	2	5	5	6	5	6	4	6	6	6	6	5	6	6	6	3	4	2	5	1	2	3	5	5	2	3	3	5	5	4	5	3	4	4	4	4
2	3	2	1	4	2	1	2	4	6	6	6	6	4	6	6	5	6	5	6	6	3	4	6	4	5	6	6	7	7	6	7	2	7	6	5	7	4	3	5	4	1	5	1	5	2	4	2	4	2
2	2	2	3	3	1	1	1	5	4	5	6	6	2	4	5	5	5	5	6	2	4	4	6	5	4	5	4	6	4	6	5	6	7	7	5	6	3	6	6	5	4	5	3	5	4	4	4	4	5
2	1	2	2	2	2	1	1	1	4	2	1	6	1	2	4	6	6	6	6	6	6	3	1	2	3	1	3	4	7	5	4	4	7	7	3	7	1	5	5	7	5	5	5	5	5	5	1	5	5
2	1	2	2	2	1	2	1	1	1	2	1	2	2	1	2	2	2	2	2	1	2	1	2	2	2	6	5	6	6	2	3	6	5	6	4	5	2	6	2	7	5	3	5	2	5	4	3	4	2
1	4	3	4	3	2	1	1	4	5	5	4	6	6	5	6	5	5	5	6	6	5	2	7	7	7	7	6	6	7	7	7	2	7	6	3	3	6	6	6	7	5	5	2	5	2	5	5	5	5
1	4	3	4	4	1	2	1	6	5	5	4	5	2	5	5	5	5	6	6	6	6	6	7	7	6	6	6	6	2	6	6	5	6	6	6	6	6	6	7	7	1	5	2	4	2	5	2	5	3
2	4	3	1	4	1	1	2	4	3	4	2	4	2	4	4	5	4	3	3	2	2	5	4	6	6	2	6	6	6	4	5	6	5	5	5	6	4	6	5	3	3	2	4	4	5	2	2	4	4
1	2	2	4	4	2	2	1	4	1	2	4	2	1	2	2	3	6	2	4	3	3	6	5	7	6	3	3	7	3	7	5	3	7	7	6	3	2	6	3	6	4	4	4	3	5	4	3	4	2
1	4	2	4	4	1	2	1	3	5	3	2	3	2	2	2	3	4	3	5	2	3	4	4	2	4	2	4	5	7	4	4	4	6	6	4	2	2	3	4	3	3	3	3	4	4	3	4	3	2
2	2	3	4	4	2	2	1	5	6	5	4	6	6	6	5	4	6	6	6	5	6	4	6	7	6	6	7	6	6	4	5	7	7	7	5	7	6	4	6	5	4	5	1	1	3	5	1	5	1
1	3	3	1	1	1	2	1	6	6	6	5	6	3	6	6	6	6	5	6	4	6	6	5	5	5	4	6	7	4	4	5	7	7	6	6	7	7	7	1	4	5	4	1	2	3	5	5	5	2
2	4	3	4	4	1	2	1	4	5	4	3	3	3	4	5	5	5	4	6	6	5	6	4	5	3	6	7	6	4	5	6	3	4	2	6	6	6	6	4	4	4	3	2	4	5	5	4	3	4
1	1	2	1	1	1	2	1	6	6	6	6	6	3	6	6	6	6	6	6	6	6	6	4	4	4	4	4	4	4	4	4	4	4	4	4	4	4	4	4	4	3	3	3	3	3	3	3	3	3
1	4	2	4	4	1	2	1	6	6	2	1	5	5	3	3	4	3	1	6	1	5	6	7	7	5	5	6	7	7	6	6	6	7	7	7	7	7	7	7	6	4	4	4	1	4	4	5	4	1
1	3	3	3	4	2	2	1	3	3	3	5	3	2	2	3	2	4	3	5	2	4	6	5	5	7	7	6	7	5	7	7	7	7	6	6	2	3	6	4	5	3	5	2	5	4	4	4	4	1
2	4	4	4	4	2	2	1	3	3	4	2	2	2	2	4	4	4	2	5	3	3	5	6	6	5	4	6	6	5	5	5	4	5	3	5	2	3	6	5	5	4	4	2	5	3	4	4	3	1
2	2	2	2	2	2	2	2	2	4	1	2	5	1	5	5	6	6	3	6	4	2	6	5	7	6	2	1	4	7	5	5	3	7	7	6	7	1	6	3	5	5	5	4	4	5	4	2	4	5
1	3	2	3	4	2	2	1	5	5	6	6	4	3	6	6	3	4	2	6	5	5	5	5	5	5	6	6	7	7	7	7	7	7	7	3	1	3	7	3	6	5	4	3	5	4	4	3	5	5
2	2	2	2	2	2	2	1	5	4	5	5	3	4	3	4	4	4	5	5	4	3	4	5	5	5	5	5	5	4	4	5	4	4	4	4	5	3	6	4	4	4	3	3	5	4	4	5	3	5
1	2	2	1	3	2	2	1	5	4	4	4	5	3	4	5	5	5	2	4	4	5	3	3	3	2	3	4	3	2	3	5	3	7	7	6	5	3	6	6	5	4	3	2	5	5	4	2	4	4
2	2	2	1	2	2	1	1	4	5	5	4	5	4	4	2	1	3	4	6	5	5	6	6	6	5	6	6	4	6	2	6	3	7	6	5	7	5	2	6	6	3	5	4	2	4	5	3	4	2
2	4	3	4	4	2	2	1	4	6	5	5	5	4	5	5	5	5	5	5	5	5	5	2	3	3	5	5	5	4	2	2	4	2	2	2	6	5	5	7	6	4	4	3	3	3	3	3	4	3
2	3	3	1	3	2	2	2	2	4	3	2	5	3	2	2	2	3	2	2	2	2	6	4	4	3	1	2	5	5	5	4	5	6	6	5	5	1	7	4	7	3	3	4	2	5	4	1	3	1
2	2	2	1	2	2	2	1	5	6	6	3	6	4	4	6	4	6	6	6	5	6	6	6	4	2	3	2	5	3	5	7	1	7	7	7	3	4	7	5	7	5	4	1	1	1	4	1	4	3
1	3	2	3	2	2	2	1	3	5	5	3	5	3	2	3	3	3	3	6	3	3	5	2	2	5	4	2	5	6	5	6	7	6	7	2	7	5	3	6	5	2	5	4	2	3	4	3	4	2
2	3	2	2	3	2	2	2	4	2	2	3	2	5	5	2	3	3	5	4	5	5	5	4	1	2	1	1	2	3	4	3	6	7	1	1	4	4	4	4	4	2	2	5	5	4	3	2	1	2
2	2	3	3	4	1	2	1	2	2	3	5	3	3	3	4	3	4	5	4	5	4	4	4	4	4	5	5	4	4	4	4	4	4	4	4	4	4	4	4	4	4	4	4	5	4	4	4	4	5
1	4	3	3	4	2	2	1	4	4	2	4	3	3	4	3	3	4	4	5	4	4	5	4	3	4	6	5	4	5	4	6	4	5	6	7	3	3	5	4	5	4	4	3	2	3	4	4	4	5
1	2	2	2	3	2	2	1	2	4	4	3	2	4	5	4	5	4	6	5	4	5	5	5	6	4	4	6	4	4	4	5	4	6	6	5	4	4	5	4	4	2	4	2	2	2	4	3	3	1
1	4	3	4	4	1	2	1	3	2	3	5	5	2	5	5	1	2	2	2	1	4	6	6	7	5	6	7	6	5	7	6	2	7	7	7	7	1	2	6	6	4	4	2	4	2	2	4	4	3
1	1	2	2	1	2	2	1	4	3	6	2	3	4	2	4	5	3	2	5	2	3	6	7	7	5	5	6	4	7	5	5	7	5	5	4	7	5	7	6	7	2	5	5	2	3	4	2	5	3
1	4	4	4	4	2	2	1	2	2	4	2	2	5	3	3	2	2	3	5	2	5	5	6	6	6	6	6	6	2	6	6	2	6	5	6	6	2	5	6	6	5	2	3	4	2	4	4	4	3
2	4	2	2	3	1	1	1	5	5	5	5	5	5	5	5	4	5	3	5	2	5	5	5	4	4	3	4	5	4	5	5	5	6	6	5	4	3	5	5	4	4	3	4	5	5	4	3	3	4
1	1	3	2	1	1	2	1	2	3	3	2	4	2	5	4	2	3	4	3	3	2	4	3	5	5	2	1	2	6	5	4	1	6	4	6	6	3	6	4	5	2	4	5	2	5	4	3	4	2
2	3	3	3	4	2	2	1	4	5	3	3	4	5	4	4	4	5	5	6	4	6	5	2	1	1	4	4	6	6	7	6	3	7	6	3	6	6	5	6	6	4	5	3	5	3	4	4	4	4
2	3	2	2	3	1	2	1	2	3	3	2	3	1	1	1	1	1	1	2	1	2	1	3	2	1	2	2	1	5	2	3	7	7	7	6	2	1	1	2	1	3	4	5	5	5	5	2	5	5
2	2	2	1	2	1	1	1	4	6	3	4	6	4	2	5	5	4	3	6	5	4	6	6	7	7	7	5	3	2	5	4	7	7	7	4	5	7	3	7	7	5	1	2	5	4	1	3	2	5
2	2	2	2	3	1	2	1	3	4	4	2	4	2	3	4	3	2	3	5	3	4	6	6	6	3	4	7	5	6	4	6	3	7	6	6	5	5	5	5	5	4	4	3	4	4	5	2	4	2
2	2	2	1	2	2	2	1	4	5	4	2	4	4	3	4	5	5	4	5	4	5	6	5	4	6	4	5	5	6	5	6	4	6	6	6	5	3	5	6	4	3	4	3	4	3	4	4	4	4
1	1	2	1	2	2	2	2	2	3	3	3	4	3	3	3	3	6	3	6	3	3	6	3	5	4	4	3	2	3	5	6	3	5	6	6	3	1	4	4	6	5	5	5	4	4	4	4	3	5
2	2	2	2	2	2	2	1	2	2	2	2	5	2	2	3	5	3	3	2	2	3	1	2	1	3	5	6	7	2	3	4	6	1	7	5	2	4	6	4	4	4	4	5	5	4	3	3	3	4
2	2	3	2	2	1	2	1	3	3	3	3	3	3	3	3	3	3	3	3	3	3	3	6	6	6	2	2	2	2	6	6	3	6	5	5	2	3	2	5	6	3	3	3	3	3	3	3	3	3
2	2	2	2	3	2	2	1	3	2	4	2	4	3	3	4	3	4	4	3	5	5	5	6	2	6	5	7	4	5	5	5	6	7	6	5	7	4	4	5	3	4	2	5	5	4	4	5	4	2
2	3	2	2	3	1	2	1	3	4	5	4	2	3	3	3	2	3	1	2	2	3	1	6	4	6	4	6	5	5	6	4	6	7	7	6	7	3	6	4	6	5	5	1	5	3	4	3	4	5
2	2	2	1	2	1	2	1	5	5	4	5	5	6	5	4	5	5	5	6	6	5	6	6	6	6	6	5	3	7	7	6	5	7	7	7	1	1	6	6	6	5	5	4	5	3	4	4	4	4
1	2	2	2	4	1	2	1	5	5	5	2	2	3	5	6	6	6	3	3	6	5	6	6	3	1	7	7	6	6	2	2	5	2	2	2	6	6	6	2	2	5	5	5	5	5	4	5	4	4
2	2	2	1	3	2	1	2	5	3	5	5	5	5	6	6	5	6	3	5	3	4	4	6	5	5	6	6	7	6	6	6	3	5	6	4	6	6	6	4	5	1	4	1	5	2	4	4	4	4
2	3	3	2	2	2	2	2	2	6	2	5	3	3	3	3	3	4	5	3	3	3	2	6	5	2	7	7	7	7	1	5	7	7	7	7	7	1	1	7	7	5	4	5	5	1	5	5	5	5
2	3	1	4	4	2	1	1	3	6	5	3	2	5	6	6	4	4	3	5	5	5	6	7	7	7	5	6	6	6	4	6	2	7	7	7	7	6	7	6	6	4	4	4	4	3	3	5	4	4
1	4	3	4	1	1	1	1	5	5	5	5	5	5	5	5	5	5	5	5	2	5	5	7	7	7	6	6	6	6	7	7	6	7	7	7	6	6	6	2	2	4	4	1	4	1	5	5	5	3
1	3	3	2	4	2	2	1	4	3	3	2	3	2	4	4	4	4	2	2	2	2	5	3	6	6	6	7	6	7	6	7	6	7	7	7	7	2	6	5	5	3	5	3	3	3	4	3	3	3
2	2	2	3	1	1	1	1	4	5	5	2	5	3	5	5	5	6	6	6	2	6	6	6	4	7	6	3	3	6	7	6	7	7	7	6	7	6	2	5	6	3	4	2	4	2	4	5	5	3
1	4	2	2	4	2	2	1	4	5	4	4	5	5	5	5	3	2	3	4	2	3	3	6	6	3	6	6	6	4	6	6	6	6	6	7	3	3	6	6	6	4	4	2	4	3	5	5	4	4
2	3	3	2	3	2	1	1	4	4	5	2	2	2	3	3	4	5	2	5	4	5	6	4	4	2	5	7	7	7	4	5	7	6	6	6	6	4	7	4	6	1	4	1	1	3	3	5	4	2
2	2	3	3	4	2	2	2	1	3	2	6	1	1	2	2	2	6	2	2	1	2	2	1	1	1	1	1	1	7	1	1	7	1	6	1	1	1	1	7	3	5	1	5	5	5	5	1	4	5
2	2	2	3	4	2	2	1	4	6	4	2	4	6	4	4	4	4	5	6	5	6	6	7	7	7	2	2	6	2	6	6	2	7	7	6	2	3	3	7	6	2	2	3	5	2	3	5	3	3
1	4	3	4	4	1	2	1	3	5	5	4	5	2	4	4	4	2	6	5	5	4	5	7	7	7	4	7	5	7	6	6	3	7	7	6	6	3	7	7	7	4	5	2	5	4	5	3	4	5
2	4	3	3	4	2	2	1	5	4	4	4	3	6	5	5	5	2	5	6	5	5	5	6	5	7	6	5	6	6	6	6	3	7	7	6	6	5	6	5	5	2	4	3	3	2	4	4	5	5
2	3	3	3	3	1	2	1	4	3	5	4	4	4	5	4	5	4	4	3	4	3	4	4	3	5	5	4	3	5	4	5	4	5	5	4	4	6	4	5	3	3	3	4	3	2	3	3	2	4
2	4	4	3	4	2	2	1	4	5	4	1	4	2	4	5	4	4	4	3	3	4	5	5	6	5	2	5	5	5	5	5	6	6	6	5	3	3	6	5	5	3	3	3	4	4	4	3	4	4
[truncated: 12 more columns]
